# Supplementary material for: A prediction tool for plaque progression based on patient-specific multi-physical modeling
Source: PLoS Comput Biol. 2021 Mar 29;17(3):e1008344. doi: 10.1371/journal.pcbi.1008344 (PMC8057612; doi:10.1371/journal.pcbi.1008344)
Supplement: S1 File — Files in.MPEG format presented the changes of eight factors are included in an archived ZIP file. Each file demonstrates the change in concentration and distribution of one factor, where time span is from T1 (baseline) to T3 (three years later). All values in the animate are normalized to range from zero to one. (ZIP) [file pcbi.1008344.s001.zip]

Archive with 8 entries (8 files):
- Patient4 - ECM.MPEG
- Patient4 - Foam cell.MPEG
- Patient4 - LDL.MPEG
- Patient4 - Macrophage.MPEG
- Patient4 - MCP-1.MPEG
- Patient4 - Monocyte.MPEG
- Patient4 - oxLDL.MPEG
- Patient4 - SMC.MPEG
